# Supplementary material for: The prognostic value of ASPECTS in specific regions following mechanical thrombectomy in patients with acute ischemic stroke from large-vessel occlusion
Source: Front Neurol. 2024 Apr 12;15:1372778. doi: 10.3389/fneur.2024.1372778 (PMC11057371; doi:10.3389/fneur.2024.1372778)
Supplement: Supplementary file 1 [file Data_Sheet_1.XLSX]

## Sheet: good
ID	Sex	1-F;2-M	Age	mRS	Group	NIHSS score	ASPECTS	M1	M2	M3	Insula(I)	Lentiform nucleus(L)	Internal capsule(IC)	Caudate nucleus	M4	M5	M6	ODP	DPT	OPT	PRT	Bridging therapy	Hypertension	Hypercholesterolemia	Hyperlipidemia	Elevated homocysteine	Coronary heart disease	Smoking	Drinking	Atrial fibrillation	Prior stroke
1	Famale	1	68	0	0	9	7	0	0	0	1	1	0	1	0	0	0	955	280	1235	99	0	1	0	0	0	0	0	0	1	0
2	Male	2	79	0	0	10	9	1	0	0	0	0	0	0	0	0	0	30	210	240	49	1	1	0	0	0	0	0	0	0	0
3	Male	2	44	0	0	8	7	0	0	0	0	1	1	1	0	0	0	920	180	1100	45	1	0	0	0	1	0	0	0	0	0
4	Famale	1	57	2	0	15	3	1	1	0	1	1	1	0	1	1	0	345	173	518	39	0	0	0	0	1	0	0	0	1	0
5	Male	2	56	2	0	13	5	1	1	0	1	0	0	0	1	0	1	692	233	925	30	0	1	0	1	0	0	0	0	0	0
6	Male	2	55	0	0	2	7	1	0	0	1	0	0	0	1	0	0	33	227	260	45	0	0	0	0	1	0	0	0	0	0
7	Male	2	75	2	0	13	10	0	0	0	0	0	0	0	0	0	0	1070	235	1305	115	0	1	1	0	1	0	0	0	0	0
8	Famale	1	32	0	0	11	4	1	1	0	1	0	0	0	1	1	1	200	165	365	52	0	0	0	1	0	0	0	0	0	0
9	Male	2	73	0	0	3	7	1	0	1	0	0	0	0	0	0	1	724	456	1180	201	0	1	1	0	0	0	0	0	0	0
10	Male	2	66	2	0	8	8	0	1	0	1	0	0	0	0	0	0	369	124	393	76	0	1	0	0	1	0	1	1	1	0
11	Male	2	50	0	0	6	5	1	1	0	1	0	0	0	1	1	0	100	65	285	176	0	1	0	0	0	0	0	0	0	0
12	Male	2	72	0	0	8	8	0	0	1	0	0	0	0	0	1	0	141	318	459	37	0	1	0	0	1	0	0	0	0	0
13	Male	2	56	0	0	6	5	0	1	1	1	1	1	0	0	0	0	180	270	450	35	0	1	0	0	0	0	0	0	0	0
14	Male	2	46	0	0	7	5	1	1	1	1	0	0	0	1	0	0	550	175	720	40	0	1	0	1	1	0	1	1	0	0
15	Male	2	53	0	0	15	7	0	0	0	1	0	0	1	1	0	0	197	169	636	39	0	1	0	0	1	0	1	1	0	0
16	Male	2	68	0	0	10	9	0	0	0	0	0	0	0	0	1	0	360	245	605	35	0	1	1	0	1	0	0	0	0	0
17	Famale	1	53	0	0	3	8	0	0	0	1	0	0	0	1	0	0	256	232	488	28	0	1	0	1	1	0	0	0	0	0
18	Male	2	58	0	0	5	8	0	0	0	1	0	0	0	1	0	0	320	165	485	56	0	0	0	0	0	0	0	0	1	0
19	Male	2	39	0	0	8	9	0	0	0	0	0	0	0	0	1	0	265	179	444	39	0	1	0	1	0	0	0	0	0	0
20	Male	2	66	0	0	7	6	1	1	0	1	0	0	0	1	0	0	120	290	410	45	0	1	0	0	1	1	0	0	1	1
21	Famale	1	50	0	0	10	8	0	0	1	0	0	0	0	0	0	1	720	187	907	15	0	1	1	1	0	0	0	0	0	0
22	Male	2	47	1	0	19	4	1	1	1	1	0	0	0	1	1	0	120	138	258	32	0	1	0	0	1	0	0	0	0	0
23	Famale	1	78	2	0	9	3	1	1	1	1	1	0	0	1	1	0	60	155	215	21	0	1	0	0	0	0	0	0	1	0
24	Male	2	69	0	0	4	9	0	0	0	0	1	0	0	0	0	0	185	348	533	38	0	1	0	0	1	0	1	0	0	1
25	Famale	1	69	0	0	6	9	0	0	0	0	0	0	0	0	1	0	115	180	295	41	1	0	1	0	0	0	0	0	0	0
26	Male	2	70	0	0	4	5	0	1	1	0	1	0	0	1	1	0	720	368	1088	35	1	1	1	0	0	0	0	0	0	0
27	Male	2	69	0	0	9	9	0	0	0	0	0	1	0	0	0	0	360	430	790	60	0	1	0	0	1	0	0	0	0	0
28	Male	2	71	0	0	6	4	1	1	0	1	0	0	0	1	1	1	156	190	346	42	0	0	0	0	0	0	1	1	0	1
29	Famale	1	50	1	0	8	8	1	1	0	0	0	0	0	0	0	0	30	128	158	45	0	1	1	1	1	0	0	0	0	0
30	Famale	1	80	1	0	12	6	0	1	0	1	0	0	0	1	1	0	262	271	533	41	1	1	0	0	1	0	0	0	1	1
31	Male	2	62	1	0	11	4	1	1	1	1	0	0	0	1	1	0	325	125	450	49	0	0	0	0	0	0	0	0	1	0
32	Male	2	64	2	0	7	8	0	0	1	0	0	0	0	0	1	0	435	255	690	35	0	1	0	0	1	0	0	0	0	0
33	Male	2	50	1	0	9	7	1	1	0	0	0	0	0	1	0	0	240	133	373	53	0	0	0	0	1	0	1	1	0	0
34	Male	2	60	0	0	7	9	0	0	0	0	0	0	0	1	0	0	360	230	590	200	0	1	1	0	1	0	0	0	0	0
35	Famale	1	44	0	0	6	10	0	0	0	0	0	0	0	0	0	0	519	216	735	45	0	0	0	1	0	0	0	0	1	0
36	Male	2	65	1	0	7	7	1	1	0	0	1	0	0	0	0	0	323	255	578	24	0	1	0	0	0	0	0	0	0	0
37	Famale	1	83	0	0	20	8	0	0	1	0	0	0	0	0	1	0	30	223	253	22	1	1	0	0	0	0	0	0	1	0
38	Male	2	49	0	0	8	9	0	0	0	0	0	0	0	0	1	0	260	114	374	38	0	1	0	0	0	0	0	0	0	0
39	Male	2	59	0	0	6	5	1	0	0	0	1	1	1	1	0	0	0	342	342	17	0	0	0	1	0	0	0	0	1	0
40	Male	2	66	2	0	8	7	0	1	0	1	0	0	0	0	1	0	543	162	705	41	0	1	0	0	0	0	0	0	0	1
41	Male	2	46	0	0	5	9	0	0	0	0	1	0	0	0	0	0	130	320	450	68	0	1	1	0	1	0	1	1	0	0
42	Male	2	65	0	0	6	6	0	1	1	0	1	0	1	0	0	0	1200	180	1380	53	0	1	1	1	1	0	0	0	0	0
43	Male	2	57	0	0	7	8	0	0	0	1	1	0	0	0	0	0	360	180	540	47	0	0	0	0	0	0	0	0	0	0
44	Male	2	59	0	0	10	7	0	0	0	0	1	0	1	0	0	1	300	213	513	52	0	0	0	0	1	0	0	0	0	0
45	Male	2	52	2	0	14	8	0	0	0	1	1	0	0	0	0	0	540	360	900	106	0	0	0	0	1	0	0	0	0	1
46	Male	2	75	1	0	26	9	0	0	1	0	0	0	0	0	0	0	225	142	367	63	1	1	0	1	0	0	0	0	0	1
47	Famale	1	80	2	0	10	9	0	0	0	0	0	0	0	1	0	0	720	360	1080	66	0	0	0	0	1	1	0	0	1	0
48	Famale	1	58	0	0	10	8	0	1	1	0	0	0	0	0	0	0	615	220	835	77	0	1	0	0	0	0	0	0	0	0
49	Male	2	60	2	0	12	9	0	0	0	0	1	0	0	0	0	0	295	277	572	58	0	1	1	1	1	0	0	0	0	0
50	Famale	1	75	0	0	7	9	0	1	0	0	0	0	0	0	0	0	370	85	455	32	0	1	0	0	0	1	0	0	1	1
51	Male	2	52	1	0	26	8	0	1	0	0	0	1	0	0	0	0	840	110	950	37	0	0	1	0	1	0	1	0	0	0
52	Male	2	70	1	0	6	6	0	1	0	1	1	0	0	0	1	0	115	162	277	40	1	1	0	0	1	1	1	1	0	0
53	Male	2	59	1	0	14	5	1	1	1	1	1	0	0	0	0	0	60	279	339	39	0	1	0	0	0	0	0	0	0	0
54	Male	2	57	1	0	4	9	0	0	0	0	0	0	0	0	1	0	214	345	559	48	0	0	0	0	0	0	0	0	0	0
55	Male	2	67	1	0	7	10	0	0	0	0	0	0	0	0	0	0	1200	488	1688	32	0	1	0	0	1	0	1	1	0	0
56	Male	2	54	0	0	12	9	0	0	0	0	1	0	0	0	0	0	474	166	640	33	0	0	0	1	1	0	1	0	0	1
57	Male	2	63	2	0	16	8	1	0	0	0	0	0	0	1	0	0	1200	235	1435	52	0	1	0	0	0	0	0	0	0	0
58	Male	2	67	2	0	3	7	0	1	0	1	0	0	0	0	1	0	720	216	936	29	0	1	0	0	0	0	0	0	0	1

## Sheet: poor
ID	Sex	1-F;2-M	Age	mRS	Group	NIHSS score	ASPECTS	M1	M2	M3	Insula(I)	Lentiform nucleus(L)	Internal capsule(IC)	Caudate nucleus	M4	M5	M6	ODP	DPT	OPT	PRT	Bridging therapy	Hypertension	Hypercholesterolemia	Hyperlipidemia	Elevated homocysteine	Coronary heart disease	Smoking	Drinking	Atrial fibrillation	Prior stroke
59	Male	2	79	4	1	14	1	1	1	1	1	1	1	0	1	1	1	90	130	220	55	0	1	0	0	1	0	0	0	1	0
60	Male	2	56	3	1	6	8	0	0	1	0	0	0	0	0	0	1	50	469	519	98	1	0	0	0	1	0	1	1	1	0
61	Famale	1	73	4	1	20	6	0	0	0	1	1	1	0	1	0	0	420	115	535	203	0	1	1	0	0	0	0	0	1	1
62	Famale	1	79	3	1	19	2	1	1	0	1	1	1	1	1	1	0	495	135	630	43	0	1	0	1	1	0	0	0	1	0
63	Male	2	66	4	1	17	5	0	1	1	1	0	0	0	0	1	1	322	183	505	50	0	1	0	1	1	0	1	1	1	0
64	Male	2	62	3	1	20	10	0	0	0	0	0	0	0	0	0	0	1430	331	1761	69	1	1	1	1	1	0	0	0	0	0
65	Famale	1	86	4	1	12	5	1	0	0	1	1	1	1	0	0	0	120	205	325	52	0	1	0	0	0	0	0	0	1	1
66	Male	2	70	3	1	13	8	0	0	0	0	0	0	0	0	1	1	250	173	423	48	1	1	1	0	0	0	1	1	1	0
67	Male	2	58	4	1	15	3	1	1	1	1	1	0	0	0	1	1	300	460	760	35	0	0	1	1	0	0	0	0	0	0
68	Male	2	40	3	1	5	3	1	0	1	0	1	0	1	1	1	1	275	185	460	38	0	0	0	0	0	0	0	0	0	0
69	Male	2	55	3	1	17	2	1	1	1	1	1	0	0	1	1	1	30	113	143	120	0	1	1	0	1	0	0	0	0	0
70	Male	2	75	3	1	13	1	1	1	1	1	1	1	0	1	1	1	570	282	852	90	0	1	0	0	0	1	0	0	0	0
71	Male	2	67	4	1	14	4	0	1	1	1	0	0	0	1	1	1	270	400	670	35	0	1	0	0	0	0	0	0	0	0
72	Famale	1	82	4	1	21	4	1	1	1	0	0	0	0	1	1	1	300	135	435	50	0	1	0	0	0	0	0	0	1	1
73	Male	2	85	4	1	6	5	0	0	1	1	1	1	1	0	0	0	1013	122	1135	42	0	0	0	0	0	0	0	0	1	0
74	Famale	1	43	3	1	35	6	1	0	0	0	0	0	1	1	1	0	680	203	883	190	1	1	0	0	1	0	0	0	0	0
75	Male	2	65	4	1	22	8	0	0	0	0	1	1	0	0	0	0	178	285	463	155	0	1	0	0	0	0	0	0	0	0
76	Famale	1	83	4	1	24	4	1	1	0	1	0	0	0	1	1	1	1574	132	1706	47	0	1	0	0	0	0	0	0	1	0
77	Male	2	47	4	1	3	8	0	1	0	0	0	0	0	0	1	0	1428	120	1548	119	0	0	0	0	0	0	0	0	0	0
78	Male	2	55	4	1	35	8	0	0	0	0	1	1	0	0	0	0	360	135	495	65	0	1	1	0	0	1	1	0	0	0
79	Male	2	53	4	1	7	8	0	0	0	0	1	1	0	0	0	0	900	150	1050	62	0	0	1	0	1	0	1	1	0	0
80	Male	2	61	5	1	14	0	1	1	1	1	1	1	1	1	1	1	300	150	450	52	0	0	0	0	1	0	0	0	1	0
81	Famale	1	64	4	1	5	4	1	0	0	1	0	1	1	1	1	0	120	200	320	47	0	0	0	0	0	0	0	0	0	0
82	Famale	1	64	3	1	9	10	0	0	0	0	0	0	0	0	0	0	1388	349	1737	50	0	1	0	0	0	0	0	0	0	0
83	Male	2	54	4	1	6	10	0	0	0	0	0	0	0	0	0	0	360	300	660	10	0	1	1	1	1	0	1	0	0	0
84	Famale	1	74	4	1	4	6	0	1	0	1	1	1	0	0	0	0	252	408	660	35	1	1	0	1	0	0	0	0	0	0
85	Male	2	59	4	1	10	8	0	0	0	0	1	1	0	0	0	0	360	150	510	135	0	1	0	0	1	0	0	0	0	0
86	Famale	1	73	3	1	16	4	1	1	1	1	0	0	0	1	1	0	180	214	394	21	1	1	0	0	0	0	0	0	1	1
87	Male	2	61	4	1	20	0	1	1	1	1	1	1	1	1	1	1	215	190	405	25	0	0	0	0	1	1	0	1	0	1
88	Famale	1	59	4	1	19	3	1	1	0	1	0	1	1	1	1	0	208	334	542	90	0	1	0	0	1	0	0	0	0	0
89	Famale	1	64	5	1	21	1	1	1	0	1	1	1	1	1	1	1	1020	434	1454	55	0	1	0	0	1	0	0	0	0	1
90	Male	2	82	4	1	20	6	1	0	0	1	1	0	0	0	0	0	120	173	293	52	1	1	0	0	0	0	0	0	0	0
91	Male	2	67	4	1	7	10	0	0	0	0	0	0	0	0	0	0	900	67	967	57	0	1	0	0	0	0	0	0	0	0

## Sheet: Infarct proportion
ID	Group	IC	M6		IC and M6
1	0	0	0	0.16651	16.651
2	0	0	0	0.16651	16.651
3	0	11	0	0.28418	28.418
4	0	72.3	0	0.948	94.8
5	0	0	0	0.16651	16.651
6	0	0	0	0.16651	16.651
7	0	0	0	0.16651	16.651
8	0	0	5.6	0.32479	32.479
9	0	0	10.1	0.49357	49.357
10	0	0	0	0.16651	16.651
11	0	0	0	0.16651	16.651
12	0	0	0	0.16651	16.651
13	0	27.8	0	0.53121	53.121
14	0	0	0	0.16651	16.651
15	0	0	0	0.16651	16.651
16	0	0	0	0.16651	16.651
17	0	0	0	0.16651	16.651
18	0	0	0	0.16651	16.651
19	0	0	0	0.16651	16.651
20	0	0	0	0.16651	16.651
21	0	0	9.9	0.48573	48.573
22	0	0	0	0.16651	16.651
23	0	0	0	0.16651	16.651
24	0	0	0	0.16651	16.651
25	0	0	0	0.16651	16.651
26	0	0	0	0.16651	16.651
27	0	0	0	0.16651	16.651
28	0	0	15.9	0.70772	70.772
29	0	0	0	0.16651	16.651
30	0	0	0	0.16651	16.651
31	0	0	0	0.16651	16.651
32	0	0	0	0.16651	16.651
33	0	0	0	0.16651	16.651
34	0	0	0	0.16651	16.651
35	0	0	0	0.16651	16.651
36	0	17.3	0	0.3704	37.04
37	0	0	0	0.16651	16.651
38	0	0	0	0.16651	16.651
39	0	20.3	0	0.41503	41.503
40	0	0	0	0.16651	16.651
41	0	0	0	0.16651	16.651
42	0	0	0	0.16651	16.651
43	0	0	0	0.16651	16.651
44	0	0	7	0.37469	37.469
45	0	0	0	0.16651	16.651
46	0	0	0	0.16651	16.651
47	0	0	0	0.16651	16.651
48	0	0	0	0.16651	16.651
49	0	0	0	0.16651	16.651
50	0	0	0	0.16651	16.651
51	0	14.5	0	0.33064	33.064
52	0	0	0	0.16651	16.651
53	0	0	0	0.16651	16.651
54	0	0	0	0.16651	16.651
55	0	0	0	0.16651	16.651
56	0	0	0	0.16651	16.651
57	0	0	0	0.16651	16.651
58	0	0	0	0.16651	16.651
59	1	33.9	53	0.99985	99.985
60	1	0	14	0.6425	64.25
61	1	35.8	0	0.65123	65.123
62	1	12.2	0	0.29967	29.967
63	1	0	46	0.99634	99.634
64	1	0	0	0.16651	16.651
65	1	41.2	0	0.72344	72.344
66	1	0	5.9	0.3352	33.52
67	1	0	18.1	0.77374	77.374
68	1	0	10.5	0.50926	50.926
69	1	0	40.4	0.99124	99.124
70	1	40.2	18.6	0.97849	97.849
71	1	0	36.9	0.98492	98.492
72	1	0	36.3	0.98346	98.346
73	1	32.1	0	0.59711	59.711
74	1	0	0	0.16651	16.651
75	1	13.4	0	0.31562	31.562
76	1	0	11.3	0.54055	54.055
77	1	0	0	0.16651	16.651
78	1	10.4	0	0.27662	27.662
79	1	42.8	0	0.74297	74.297
80	1	28.3	77.5	1	100
81	1	78.9	0	0.96495	96.495
82	1	0	0	0.16651	16.651
83	1	0	0	0.16651	16.651
84	1	30.9	0	0.57897	57.897
85	1	55.9	0	0.86753	86.753
86	1	0	0	0.16651	16.651
87	1	15.8	61.1	0.99987	99.987
88	1	50.4	0	0.82287	82.287
89	1	44.4	39.2	0.99933	99.933
90	1	0	0	0.16651	16.651
91	1	0	0	0.16651	16.651
